# Supplementary material for: Persistency, medication prescribing patterns, and medical resource use associated with multiple sclerosis patients receiving oral disease-modifying therapies: a retrospective medical record review
Source: BMC Neurol. 2016 Sep 29;16:187. doi: 10.1186/s12883-016-0698-9 (PMC5041514; doi:10.1186/s12883-016-0698-9)
Supplement: Additional file 1: — Multiple sclerosis patients receiving oral disease-modifying therapies medical record review. Data file contains multiple-sclerosis patient medical record reviews. Each row is a distinct patient. Columns reflect information about the patient including baseline information as well as information specific to clinical visits. Subscripts in the field name found in line 1 ("_2", "_3", etc.) reflect the visit number. (XLSX 3109 kb) [file 12883_2016_698_MOESM1_ESM.xlsx]

## Sheet: #LN00030
form	index_date_num	Oral_DMT_type	first_visit_date_num	num_years_dx	MS_diagnosis	year_diag	smoking_assess	smoking_status	smoking_number	alcohol_assess	alcohol_status	alcohol_unit	alcohol_number	drug_use_assess	comorbidities	comorb_copd	comorb_heart	comorb_oth_dementias	comorb_alzheimers	comorb_depression	comorb_hepatic	comorb_arthralgias	comorb_parkinsons	comorb_diabetes	comorb_hypertension	comorb_asthma	comorb_stroke	comorb_kidney	comorb_fibromyalgia	comorb_neoplastic	visit_date	visit_type	visit_other_cause_txt	visit_type_specify	symptoms	symp_abnorm_gait	walk_unassist	walk_crutch	wheelchair	ataxia	symp_cognitive	symp_depres	symp_dizzy	symp_fatigue	symp_incontinence	symp_spasticity	symp_tremors	symp_visual	symp_acuity
1	2282014	DMF_2	99999999	99	UNKNOWN	2005	1	unknown	.	1	unknown	.	.	0		0	0	0	0	0	0	0	0	0	0	0	0	0	0	0	2014-02-28	1		.	1	0	.	.	.	99	1	99	99	1	99	99	99	1	99
2	5282013	DMF_2	99999999	99	UNKNOWN	2008	1	current	1	1	never	.	.	0		0	0	0	0	0	0	0	0	0	0	0	0	0	0	0	2013-05-28	1		.	0	.	.	.	.	.	.	.	.	.	.	.	.	.	.
3	12122013	Teriflunomide_2	99999999	15	UNKNOWN	1994	1	unknown	.	1	unknown	.	.	0	comorb_hypertension	0	0	0	0	0	0	0	0	0	1	0	0	0	0	0	2013-12-12	1		.	1	1	99	99	99	99	99	99	99	1	99	1	99	99	99
4	12192013	DMF_2	99999949	99	UNKNOWN	1994	1	current	.	1	unknown	.	.	0	comorb_arthralgias comorb_heart comorb_hypertension	0	1	0	0	0	0	1	0	0	1	0	0	0	0	0	2013-12-19	1		.	1	1	99	99	99	99	0	99	0	1	99	99	99	1	99
5	6262013	Teriflunomide_2	99999999	99	UNKNOWN	2008	1	unknown	.	1	unknown	.	.	0	comorb_hypertension	0	0	0	0	0	0	0	0	0	1	0	0	0	0	0	2013-06-26	1		.	1	1	0	1	99	99	1	1	1	1	99	99	1	0	99
6	3252014		99999999	99		2004	0		.	1	current	.	999	0		0	0	0	0	0	0	0	0	0	0	0	0	0	0	0	2014-03-25	1		.	1	1	99	1	99	99	1	99	0	1	1	1	1	1	99
7	12202013	Teriflunomide_2	99999999	99	UNKNOWN	1999	0		.	1	unknown	.	.	0		0	0	0	0	0	0	0	0	0	0	0	0	0	0	0	2013-12-20	1		.	1	99	.	.	.	99	0	1	99	1	99	99	99	1	99
8	8052013	DMF_2	99999999	99	UNKNOWN	2006	1	current	1	1	unknown	.	.	0		0	0	0	0	0	0	0	0	0	0	0	0	0	0	0	2013-08-05	1		.	1	99	.	.	.	99	0	1	0	1	99	1	0	99	99
9	7222013	DMF_2	99999999	10	PRMS	2008	1	unknown	.	1	unknown	.	.	0		0	0	0	0	0	0	0	0	0	0	0	0	0	0	0	2013-07-22	1		.	1	1	99	99	99	99	0	99	1	1	99	1	99	1	99
10	4232013	DMF_2	99999999	99	UNKNOWN	2010	1	unknown	.	1	current	99	999	0		0	0	0	0	0	0	0	0	0	0	0	0	0	0	0	2013-04-23	1		.	1	0	.	.	.	99	1	99	1	0	99	99	0	0	99
11	4252013	DMF_2	99999999	99		2006	1	previous	.	1	current	1	2	.		0	0	0	0	0	0	0	0	0	0	0	0	0	0	0	2013-04-25	1		.	1	1	99	99	99	99	0	99	0	1	99	99	0	1	99
12	4232013	DMF_2	99999999	15	RRMS	2005	1	unknown	.	1	unknown	.	.	0	comorb_depression	0	0	0	0	1	0	0	0	0	0	0	0	0	0	0	2013-04-23	1		.	1	0	.	.	.	99	0	99	0	1	99	99	0	0	99
13	1312013	Teriflunomide_2	99999999	99	UNKNOWN	2013	1	unknown	.	1	unknown	.	.	0	comorb_diabetes	0	0	0	0	0	0	0	0	1	0	0	0	0	0	0	2013-01-31	1		.	1	0	.	.	.	99	0	0	0	1	99	99	0	1	99
15	5302013	DMF_2	99999999	99	RRMS	2000	1	unknown	.	1	unknown	.	.	0		0	0	0	0	0	0	0	0	0	0	0	0	0	0	0	2013-05-30	1		.	1	0	.	.	.	0	0	0	0	1	99	1	99	99	99
16	7152013	DMF_2	99999999	99	UNKNOWN	9999	1	unknown	.	1	current	.	.	0		0	0	0	0	0	0	0	0	0	0	0	0	0	0	0	2013-01-03	1		.	0	.	.	.	.	.	.	.	.	.	.	.	.	.	.
17	6042013	DMF_2	99999999	99	UNKNOWN	2012	1	unknown	.	1	unknown	.	.	0		0	0	0	0	0	0	0	0	0	0	0	0	0	0	0	2013-03-04	1		.	1	0	.	.	.	0	0	0	0	0	99	99	99	99	99
18	8142013	DMF_2	99999999	99	UNKNOWN	2004	1	unknown	.	1	current	99	999	0		0	0	0	0	0	0	0	0	0	0	0	0	0	0	0	2013-03-14	1		.	1	0	.	.	.	0	0	0	0	99	99	99	99	99	99
19	6042013	DMF_2	99992007	99	UNKNOWN	2007	1	unknown	.	1	unknown	.	.	0		0	0	0	0	0	0	0	0	0	0	0	0	0	0	0	2013-03-05	1		.	1	0	.	.	.	0	0	0	0	1	99	99	99	99	99
20	4292013	DMF_2	99999999	99	RRMS	2013	1	unknown	.	1	unknown	.	.	0		0	0	0	0	0	0	0	0	0	0	0	0	0	0	0	2013-01-22	1		.	0	.	.	.	.	.	.	.	.	.	.	.	.	.	.
26	4302013	DMF_2	99999999	99	PRMS	2013	1	current	999	1	unknown	.	.	0		0	0	0	0	0	0	0	0	0	0	0	0	0	0	0	2013-01-21	1		.	1	1	99	99	99	1	0	0	0	99	99	99	99	99	99
27	5302013	DMF_2	99999999	99	UNKNOWN	2003	1	unknown	.	1	unknown	.	.	0		0	0	0	0	0	0	0	0	0	0	0	0	0	0	0	2013-02-26	1		.	1	0	.	.	.	0	0	0	0	99	99	99	99	1	99
28	6132013	DMF_2	99999999	99	UNKNOWN	9999	1	unknown	.	1	unknown	.	.	0	comorb_depression	0	0	0	0	1	0	0	0	0	0	0	0	0	0	0	2013-03-04	1		.	0	.	.	.	.	.	.	.	.	.	.	.	.	.	.
29	4242014	DMF_2	99999999	99	UNKNOWN	1992	1	unknown	.	1	unknown	.	.	0		0	0	0	0	0	0	0	0	0	0	0	0	0	0	0	2013-11-07	1		.	1	0	.	.	.	0	0	0	0	99	99	99	99	99	99
30	4302013	DMF_2	99999999	99	UNKNOWN	2010	1	unknown	.	1	unknown	.	.	0	comorb_depression	0	0	0	0	1	0	0	0	0	0	0	0	0	0	0	2012-12-20	1		.	1	0	.	.	.	0	1	0	0	99	99	99	99	99	99
34	11062012	Teriflunomide_2	7082010	2	RRMS	2012	0		.	0		.	.	0	comorb_fibromyalgia comorb_hypertension	0	0	0	0	0	0	0	0	0	1	0	0	0	1	0	2012-10-16	1		.	1	99	.	.	.	1	99	99	99	99	99	99	99	99	99
35	11062012	Teriflunomide_2	11162009	5	RRMS	2009	0		.	0		.	.	0		0	0	0	0	0	0	0	0	0	0	0	0	0	0	0	2012-07-10	1		.	0	.	.	.	.	.	.	.	.	.	.	.	.	.	.
36	6042013	Teriflunomide_2	8032005	9	RRMS	2005	0		.	1	previous	.	.	0		0	0	0	0	0	0	0	0	0	0	0	0	0	0	0	2012-12-21	1		.	1	0	.	.	.	0	0	1	99	1	99	99	99	99	99
37	10242012	Teriflunomide_2	9302005	9	RRMS	2005	0		.	0		.	.	0		0	0	0	0	0	0	0	0	0	0	0	0	0	0	0	2012-07-07	1		.	0	.	.	.	.	.	.	.	.	.	.	.	.	.	.
38	5192013	Teriflunomide_2	1162009	5	RRMS	2009	1	current	999	0		.	.	0	comorb_arthralgias comorb_fibromyalgia	0	0	0	0	0	0	1	0	0	0	0	0	0	1	0	2012-07-26	1		.	1	0	.	.	.	0	0	0	99	99	99	99	99	99	99
39	5062013	Teriflunomide_2	1052009	5	RRMS	2009	0		.	0		.	.	0	comorb_depression	0	0	0	0	1	0	0	0	0	0	0	0	0	0	0	2012-11-05	1		.	0	.	.	.	.	.	.	.	.	.	.	.	.	.	.
40	1022013	DMF_2	11132007	7	SPMS	2007	0		.	0		.	.	0		0	0	0	0	0	0	0	0	0	0	0	0	0	0	0	2013-01-02	1		.	0	.	.	.	.	.	.	.	.	.	.	.	.	.	.
41	5092013	DMF_2	4092013	1	RRMS	2013	1	never	.	1	current	2	1	0		0	0	0	0	0	0	0	0	0	0	0	0	0	0	0	2013-04-09	1		.	1	0	.	.	.	99	0	0	99	99	0	1	99	99	99
42	4192014	DMF_2	5182009	99	RRMS	1998	0		.	0		.	.	0		0	0	0	0	0	0	0	0	0	0	0	0	0	0	0	2013-04-22	1		.	1	0	.	.	.	99	0	0	99	99	99	99	99	99	99
45	2252013	DMF_2	1052011	3	PRMS	2011	0		.	0		.	.	0		0	0	0	0	0	0	0	0	0	0	0	0	0	0	0	2012-09-25	1		.	1	1	99	1	99	99	99	99	99	99	99	99	99	1	99
46	8272013	DMF_2	9152003	11	RRMS	2003	0		.	0		.	.	0		0	0	0	0	0	0	0	0	0	0	0	0	0	0	0	2012-10-02	1		.	1	0	.	.	.	0	0	99	99	1	99	99	99	99	99
47	5072013	DMF_2	12072007	19	RRMS	1995	0		.	0		.	.	0		0	0	0	0	0	0	0	0	0	0	0	0	0	0	0	2012-10-30	1		.	0	.	.	.	.	.	.	.	.	.	.	.	.	.	.
48	5162013	DMF_2	4042013	1	RRMS	2013	1	never	.	1		2	3	0		0	0	0	0	0	0	0	0	0	0	0	0	0	0	0	2013-04-04	2		.	1	0	.	.	.	0	0	0	1	99	99	0	0	1	1
49	3112014	DMF_2	3112014	99	RRMS	2014	1	current	.	1	current	2	1	0		0	0	0	0	0	0	0	0	0	0	0	0	0	0	0	2014-03-11	1		.	1	0	.	.	.	0	0	1	0	99	99	1	0	99	99
50	1222013	Teriflunomide_2	12242008	10	SPMS	2004	0		.	0		.	.	0		0	0	0	0	0	0	0	0	0	0	0	0	0	0	0	2012-10-01	1		.	0	.	.	.	.	.	.	.	.	.	.	.	.	.	.
61	4302013	DMF_2	99999999	99	UNKNOWN	2013	0		.	0		.	.	0		0	0	0	0	0	0	0	0	0	0	0	0	0	0	0	2013-04-30	2		.	1	0	.	.	.	99	99	99	99	99	0	99	99	99	99
62	4232013	DMF_2	99999999	99	UNKNOWN	2011	0		.	0		.	.	0	comorb_diabetes	0	0	0	0	0	0	0	0	1	0	0	0	0	0	0	2013-04-23	1		.	1	0	.	.	.	99	99	1	99	99	99	99	99	99	99
63	5142013	DMF_2	99999999	99	UNKNOWN	2013	0		.	0		.	.	0		0	0	0	0	0	0	0	0	0	0	0	0	0	0	0	2013-01-11	1		.	1	1	99	1	99	99	99	99	99	99	99	99	99	99	99
64	4192013	DMF_2	99999999	99	UNKNOWN	1997	0		.	0		.	.	0	comorb_depression	0	0	0	0	1	0	0	0	0	0	0	0	0	0	0	1960-01-01	4	DIPLOPIA	1	0	.	.	.	.	.	.	.	.	.	.	.	.	.	.
65	4992013	DMF_2	99999999	99	UNKNOWN	2006	0		.	0		.	.	0	comorb_depression	0	0	0	0	1	0	0	0	0	0	0	0	0	0	0	2012-09-28	1		.	1	0	.	.	.	99	1	99	99	1	99	0	99	0	99
66	10302013	DMF_2	99999999	99	RRMS	2004	1	unknown	.	0		.	.	0	comorb_depression	0	0	0	0	1	0	0	0	0	0	0	0	0	0	0	2013-09-09	2		.	1	0	.	.	.	99	99	99	1	99	99	99	99	1	99
68	1992014	DMF_2	99999999	99	UNKNOWN	2013	1	unknown	.	1	unknown	.	.	0		0	0	0	0	0	0	0	0	0	0	0	0	0	0	0	2013-11-06	1		.	1	0	99	99	99	99	0	1	99	1	0	0	99	0	99
69	10082013	DMF_2	99999999	99	UNKNOWN	2013	1	unknown	.	1	unknown	.	.	0		0	0	0	0	0	0	0	0	0	0	0	0	0	0	0	.	3		1	0	.	.	.	.	.	.	.	.	.	.	.	.	.	.
70	10012013	DMF_2	99992007	99	UNKNOWN	1988	1	unknown	.	0		.	.	0		0	0	0	0	0	0	0	0	0	0	0	0	0	0	0	2012-12-20	1		.	1	1	99	99	99	1	0	99	99	1	0	0	99	0	99
71	10072013	DMF_2	99999999	99	UNKNOWN	2011	1	previous	.	1	unknown	.	.	0		0	0	0	0	0	0	0	0	0	0	0	0	0	0	0	2012-10-15	1		.	1	0	99	99	99	99	0	0	99	99	0	99	99	0	99
72	2222014	DMF_2	99999999	99	UNKNOWN	2011	1	unknown	.	0		.	.	0		0	0	0	0	0	0	0	0	0	0	0	0	0	0	0	2013-11-18	1		.	1	1	0	1	99	1	1	1	99	.	.	.	1	.	.
73	4242013	DMF_2	99999999	99	UNKNOWN	2004	1	never	.	1	never	.	.	0		0	0	0	0	0	0	0	0	0	0	0	0	0	0	0	2013-01-02	1		.	1	1	0	1	99	1	0	1	99	99	99	1	99	0	99
74	8992013	DMF_2	5992012	99	UNKNOWN	1996	1	unknown	.	1		1	3	0		0	0	0	0	0	0	0	0	0	0	0	0	0	0	0	2013-04-24	1		.	1	0	99	99	99	0	0	99	99	1	99	99	99	0	99
75	5202013	DMF_2	99999999	99	UNKNOWN	2003	1	never	.	1		1	1	0		0	0	0	0	0	0	0	0	0	0	0	0	0	0	0	2013-05-01	1		.	0	.	.	.	.	.	.	.	.	.	.	.	.	.	.
76	4102013	DMF_2	99999999	99	UNKNOWN	2001	1	previous	.	1		1	6	0		0	0	0	0	0	0	0	0	0	0	0	0	0	0	0	2013-04-10	1		.	1	0	99	99	99	99	0	99	0	99	99	99	99	0	99
77	10992013	DMF_2	99999999	99	UNKNOWN	2002	1	unknown	.	1	unknown	.	.	0		0	0	0	0	0	0	0	0	0	0	0	0	0	0	0	2013-08-02	1		.	1	1	0	1	99	1	0	99	99	1	99	1	99	0	99
78	4992013	DMF_2	99999999	99	UNKNOWN	2004	1	never	.	1	unknown	.	.	0		0	0	0	0	0	0	0	0	0	0	0	0	0	0	0	2013-02-13	1		.	1	1	99	99	99	99	0	99	99	99	99	99	99	0	99
80	10252013	DMF_2	99999999	99	UNKNOWN	2008	1	CURRENT	999	1	unknown	.	.	0		0	0	0	0	0	0	0	0	0	0	0	0	0	0	0	.	2		.	0	.	.	.	.	.	.	.	.	.	.	.	.	.	.
82	4092013	Teriflunomide_2	99999999	99	UNKNOWN	2012	1	unknown	.	1	unknown	.	.	0	comorb_depression	0	0	0	0	1	0	0	0	0	0	0	0	0	0	0	2013-03-18	1		.	1	0	99	99	99	99	0	99	1	0	0	0	0	0	99
83	10092013	Teriflunomide_2	99999999	99	UNKNOWN	2013	1	unknown	.	1	current	.	999	0	comorb_depression	0	0	0	0	1	0	0	0	0	0	0	0	0	0	0	2013-09-06	1		.	0	.	.	.	.	.	.	.	.	.	.	.	.	.	.
84	2142014	DMF_2	99999999	99	UNKNOWN	2013	1	previous	.	1	unknown	.	.	0	comorb_depression comorb_stroke	0	0	0	0	1	0	0	0	0	0	0	1	0	0	0	2013-08-15	1		.	1	1	0	1	1	99	1	1	0	0	0	1	0	0	99
85	7182013	Teriflunomide_2	99999999	99	UNKNOWN	2013	1	previous	.	1	previous	.	.	0	comorb_asthma comorb_hypertension	0	0	0	0	0	0	0	0	0	1	1	0	0	0	0	2013-04-18	1		.	1	1	0	1	1	99	0	0	0	0	1	1	1	0	99
86	4022013	Teriflunomide_2	99999999	99	UNKNOWN	2013	1	current	1	1	current	99	.	0	comorb_depression comorb_hypertension	0	0	0	0	1	0	0	0	0	1	0	0	0	0	0	2013-03-15	1		.	1	1	0	99	1	99	0	1	99	0	0	99	0	0	99
87	4262013	Teriflunomide_2	99999999	99	UNKNOWN	2013	1	unknown	.	1	unknown	.	.	0	comorb_depression comorb_hypertension	0	0	0	0	1	0	0	0	0	1	0	0	0	0	0	2013-03-15	1		.	1	1	99	99	99	99	0	1	99	1	1	99	99	99	99
88	12272013	Teriflunomide_2	99999999	99	UNKNOWN	2013	1	unknown	.	1	unknown	.	.	0	comorb_oth_dementias	0	0	1	0	0	0	0	0	0	0	0	0	0	0	0	2013-07-30	1		.	1	1	1	0	0	99	1	99	0	0	99	1	0	0	99
89	12052013	DMF_2	99999999	99	UNKNOWN	2013	1	unknown	.	1	unknown	.	.	0	comorb_depression comorb_diabetes	0	0	0	0	1	0	0	0	1	0	0	0	0	0	0	2013-06-05	1		.	0	.	.	.	.	.	.	.	.	.	.	.	.	.	.
91	2082013	Teriflunomide_2	99999999	99	UNKNOWN	2012	1	current	999	1		.	.	0		0	0	0	0	0	0	0	0	0	0	0	0	0	0	0	2013-01-17	1		.	1	1	99	99	99	99	0	0	99	99	99	99	99	0	99
93	10102013	DMF_2	99999999	99	UNKNOWN	2007	1	unknown	.	1	current	2	6	1		0	0	0	0	0	0	0	0	0	0	0	0	0	0	0	2013-10-10	1		.	1	1	99	99	99	1	1	99	1	1	0	99	99	0	99
94	12182013	Teriflunomide_2	99999999	99	UNKNOWN	2009	1	previous	.	1	current	2	6	0		0	0	0	0	0	0	0	0	0	0	0	0	0	0	0	2013-12-18	1		.	1	0	.	.	.	99	0	1	0	1	0	99	99	0	99
95	2272014	DMF_2	99999999	99	UNKNOWN	1999	1	unknown	.	1		1	3	0		0	0	0	0	0	0	0	0	0	0	0	0	0	0	0	2014-02-27	1		.	1	0	.	.	.	99	0	0	0	0	1	99	99	0	99
96	12132013	Teriflunomide_2	99999999	99	UNKNOWN	2013	1	unknown	.	1	never	.	.	0		0	0	0	0	0	0	0	0	0	0	0	0	0	0	0	2013-12-13	1		.	1	0	.	.	.	99	0	1	0	99	0	99	99	0	99
97	3132014	Teriflunomide_2	99999999	4	RRMS	2010	0		.	0		.	.	.	comorb_asthma	0	0	0	0	0	0	0	0	0	0	1	0	0	0	0	2012-11-12	1		.	1	99	.	.	.	99	99	0	1	1	0	1	0	0	99
98	1222014	Teriflunomide_2	99999999	6	UNKNOWN	2008	0		.	0		.	.	.	comorb_depression	0	0	0	0	1	0	0	0	0	0	0	0	0	0	0	2013-04-09	2		.	1	1	99	99	99	1	1	0	0	1	0	99	1	0	99
99	8292013	DMF_2	99999999	99	RRMS	2013	1	unknown	.	0		.	.	.	comorb_depression comorb_hypertension	0	0	0	0	1	0	0	0	0	1	0	0	0	0	0	2013-08-16	1		.	1	0	.	.	.	99	1	1	0	1	0	99	0	0	99
100	12232013	DMF_2	99999999	31	UNKNOWN	1982	0		.	0		.	.	.	comorb_depression	0	0	0	0	1	0	0	0	0	0	0	0	0	0	0	2013-01-02	1		.	1	99	.	.	.	99	99	0	0	1	0	1	0	1	99
101	2172014	Teriflunomide_2	99999999	99	UNKNOWN	2013	0		.	0		.	.	.	comorb_asthma comorb_depression	0	0	0	0	1	0	0	0	0	0	1	0	0	0	0	2013-11-21	1		.	1	0	.	.	.	99	99	1	99	1	99	99	99	99	99
102	6072013	DMF_2	99999999	99	UNKNOWN	2013	0		.	0		.	.	.		0	0	0	0	0	0	0	0	0	0	0	0	0	0	0	2013-06-07	1		.	1	99	.	.	.	99	99	0	0	0	0	99	0	1	99
103	7032014	DMF_2	99999999	3	RRMS	2011	1	previous	.	0		.	.	.	comorb_depression comorb_hypertension	0	0	0	0	1	0	0	0	0	1	0	0	0	0	0	2012-11-09	2		.	1	1	99	99	99	1	1	1	0	1	0	99	0	1	99
104	10282013	DMF_2	99999999	99	RRMS	2012	1	current	.	0		.	.	.	comorb_depression	0	0	0	0	1	0	0	0	0	0	0	0	0	0	0	2012-10-29	1		.	1	0	.	1	.	99	99	99	99	1	99	99	99	99	99
105	3062014	Teriflunomide_2	3062014	11	UNKNOWN	2003	1	current	1	0		.	.	.	comorb_arthralgias comorb_depression comorb_diabetes	0	0	0	0	1	0	1	0	1	0	0	0	0	0	0	2013-10-16	1		.	1	99	.	.	.	99	99	1	99	99	99	99	99	0	99
106	6282013	DMF_2	99999999	99	UNKNOWN	2012	0		.	0		.	.	.		0	0	0	0	0	0	0	0	0	0	0	0	0	0	0	2012-11-15	1		.	1	.	.	.	.	.	1	1	1	1	1	.	1	1	.
107	3212013	Teriflunomide_2	99999999	99	UNKNOWN	2013	1	unknown	.	1	unknown	.	.	0	comorb_depression	0	0	0	0	1	0	0	0	0	0	0	0	0	0	0	2013-03-21	1		.	1	99	.	.	.	99	1	0	0	1	0	99	0	1	99
108	1312014	DMF_2	99999999	99	UNKNOWN	2013	1	unknown	.	0		.	.	.	comorb_depression	0	0	0	0	1	0	0	0	0	0	0	0	0	0	0	2013-11-01	1		.	1	99	.	.	.	99	99	0	0	1	0	99	0	0	99
109	6052013	DMF_2	99999999	99	UNKNOWN	2007	1	previous	.	1	previous	.	.	0		0	0	0	0	0	0	0	0	0	0	0	0	0	0	0	2013-04-09	1		.	1	1	99	99	99	99	0	1	1	1	99	99	0	1	99
110	5132013	DMF_2	99999999	99	UNKNOWN	2012	1	unknown	.	0		.	.	0		0	0	0	0	0	0	0	0	0	0	0	0	0	0	0	2012-06-13	1		.	1	0	99	99	99	1	99	99	99	1	99	99	99	99	99
111	12192012	Teriflunomide_2	99999999	99	UNKNOWN	2012	1	unknown	.	0		.	.	0		0	0	0	0	0	0	0	0	0	0	0	0	0	0	0	2012-10-10	1		.	1	1	99	99	99	1	0	0	0	1	0	99	0	1	99
112	5242013	Teriflunomide_2	99999999	99	UNKNOWN	2013	1	current	.	0		.	.	0	comorb_diabetes comorb_hypertension	0	0	0	0	0	0	0	0	1	1	0	0	0	0	0	2013-04-24	1		.	1	0	99	99	99	99	0	0	0	1	0	99	0	0	99
113	2152013	Teriflunomide_2	99999999	99	UNKNOWN	2009	0		.	0		.	.	0	comorb_diabetes	0	0	0	0	0	0	0	0	1	0	0	0	0	0	0	2012-08-28	1		.	1	0	99	99	99	.	0	1	1	1	0	99	0	1	99
114	6042013	DMF_2	99999999	99	UNKNOWN	2012	0		.	0		.	.	0		0	0	0	0	0	0	0	0	0	0	0	0	0	0	0	2013-04-30	1		.	1	0	99	99	99	0	0	0	0	1	0	99	0	0	99
115	12202013	Teriflunomide_2	99999999	99	UNKNOWN	2012	0		.	0		.	.	0		0	0	0	0	0	0	0	0	0	0	0	0	0	0	0	2013-06-28	1		.	1	0	99	99	99	0	0	0	0	0	0	1	0	0	99
116	11252013	DMF_2	99999999	99	UNKNOWN	2011	0		.	0		.	.	0		0	0	0	0	0	0	0	0	0	0	0	0	0	0	0	2013-10-14	1		.	1	1	99	99	99	1	0	0	0	0	0	99	0	0	99
117	7022013	Teriflunomide_2	6142013	99	UNKNOWN	2013	1	unknown	.	1		.	.	0		0	0	0	0	0	0	0	0	0	0	0	0	0	0	0	2013-06-14	1		.	1	0	99	99	99	0	0	0	0	1	0	99	0	0	99
118	10292013	DMF_2	99999999	99	UNKNOWN	2012	0		.	0		.	.	0		0	0	0	0	0	0	0	0	0	0	0	0	0	0	0	2013-07-29	1		.	1	0	99	99	99	0	0	0	0	0	0	99	0	0	99
119	8142012	Teriflunomide_2	99999999	99	UNKNOWN	2010	0		.	1	unknown	.	.	0		0	0	0	0	0	0	0	0	0	0	0	0	0	0	0	2012-08-14	1		.	1	0	99	99	99	99	0	0	0	0	0	0	0	0	99
120	5232014	DMF_2	99999999	99	RRMS	2008	1	previous	.	1	current	.	999	0	comorb_hypertension	0	0	0	0	0	0	0	0	0	1	0	0	0	0	0	2014-05-23	1		.	1	0	99	99	99	99	0	0	0	1	0	0	0	0	.
123	1292013	Teriflunomide_2	99999999	99	RRMS	2012	1	never	.	1	never	.	.	0	comorb_hypertension	0	0	0	0	0	0	0	0	0	1	0	0	0	0	0	2013-01-29	1		.	1	0	99	99	99	99	0	0	0	1	0	0	0	1	99
124	3212014	DMF_2	2212014	99	UNKNOWN	2013	1	previous	.	1	unknown	.	.	0		0	0	0	0	0	0	0	0	0	0	0	0	0	0	0	2014-03-21	1		.	1	0	99	99	99	99	1	0	1	1	0	1	99	0	1
126	6122013	DMF_2	4042013	99	UNKNOWN	1995	1	unknown	.	1	unknown	.	.	0	comorb_arthralgias	0	0	0	0	0	0	1	0	0	0	0	0	0	0	0	2013-04-04	1		.	1	1	99	99	99	1	0	1	1	1	99	99	99	0	99
127	3202013	Teriflunomide_2	99999999	99	UNKNOWN	2013	0		.	0		.	.	0		0	0	0	0	0	0	0	0	0	0	0	0	0	0	0	2013-03-20	1		.	1	99	.	.	.	99	99	99	99	1	99	99	99	99	99
128	5282013	DMF_2	99999999	99	UNKNOWN	2012	0		.	0		.	.	0		0	0	0	0	0	0	0	0	0	0	0	0	0	0	0	2012-12-07	1		.	0	.	.	.	.	.	.	.	.	.	.	.	.	.	.
129	8052013	Teriflunomide_2	99999999	99	UNKNOWN	1992	0		.	0		.	.	0		0	0	0	0	0	0	0	0	0	0	0	0	0	0	0	2012-09-05	1		.	1	99	0	99	1	.	99	0	0	1	99	99	99	0	99
130	1042013	Teriflunomide_2	99999999	99	UNKNOWN	2013	1	unknown	.	1	unknown	.	.	0	comorb_neoplastic	0	0	0	0	0	0	0	0	0	0	0	0	0	0	1	2013-01-04	1		.	1	1	99	99	99	1	1	0	99	1	99	99	99	1	99
131	9232013	DMF_2	99999999	99	UNKNOWN	2013	.	unknown	.	.	unknown	.	.	0		0	0	0	0	0	0	0	0	0	0	0	0	0	0	0	2013-09-23	1		.	1	99	.	.	.	99	99	0	0	0	0	99	0	1	99
132	2052013	Teriflunomide_2	8062009	3	UNKNOWN	2009	1	current	.	1	never	.	.	0		0	0	0	0	0	0	0	0	0	0	0	0	0	0	0	2013-01-17	2		.	1	1	1	0	0	0	0	0	0	99	99	0	0	1	1
134	3172014	DMF_2	11042010	2	RRMS	2010	1	never	.	1	never	.	.	0	comorb_hypertension	0	0	0	0	0	0	0	0	0	1	0	0	0	0	0	2012-07-19	1		.	1	1	99	99	99	99	1	99	1	99	99	0	0	0	99
136	12112013	DMF_2	2052009	14	UNKNOWN	1998	1	never	.	1	never	.	.	0		0	0	0	0	0	0	0	0	0	0	0	0	0	0	0	2012-08-03	1		.	1	1	99	99	1	99	0	99	0	99	.	0	1	0	99
138	1202014	DMF_2	2082001	11	RRMS	2001	1	never	.	1	previous	.	.	0	comorb_copd	1	0	0	0	0	0	0	0	0	0	0	0	0	0	0	2013-03-06	1		.	1	1	99	99	99	99	1	0	1	99	99	0	0	0	99
139	11252013	DMF_2	4272005	7	RRMS	2005	1	never	.	1	current	99	.	0		0	0	0	0	0	0	0	0	0	0	0	0	0	0	0	2012-08-13	1		.	1	0	1	99	99	99	1	99	1	99	99	0	0	1	99
140	3072013	Teriflunomide_2	10272010	13	RRMS	1999	1	never	.	1	never	.	.	0		0	0	0	0	0	0	0	0	0	0	0	0	0	0	0	2012-08-21	1		.	1	1	99	1	0	99	0	99	1	99	1	0	0	1	99
142	2032014	DMF_2	2012011	1	RRMS	2011	1	never	.	1	never	.	.	0		0	0	0	0	0	0	0	0	0	0	0	0	0	0	0	2012-08-16	1		.	1	1	99	99	99	99	1	99	1	99	99	0	0	1	99
144	9252013	DMF_2	1132011	1	RRMS	2011	1	current	75	1	never	.	.	1		0	0	0	0	0	0	0	0	0	0	0	0	0	0	0	2012-08-21	1		.	1	0	1	99	99	99	0	99	0	99	99	0	0	0	99
146	3072013	Teriflunomide_2	10152007	5	UNKNOWN	2007	1	never	.	1	never	.	.	0	comorb_arthralgias	0	0	0	0	0	0	1	0	0	0	0	0	0	0	0	2013-03-07	1		.	1	0	1	99	99	99	1	99	0	1	99	0	0	0	99
147	12172013	DMF_2	7012008	4	RRMS	2008	1	never	.	1	never	.	.	0	comorb_kidney comorb_diabetes comorb_hypertension comorb_stroke	0	0	0	0	0	0	0	0	1	1	0	1	1	0	0	2013-02-18	1		.	1	0	1	99	99	99	1	99	0	99	99	0	0	0	99
149	3172014	DMF_2	2012012	1	RRMS	2012	1	never	.	1	never	.	.	0		0	0	0	0	0	0	0	0	0	0	0	0	0	0	0	2012-12-27	1		.	1	0	1	99	99	99	1	99	1	1	99	0	0	1	99
152	2062013	DMF_2	99999999	99	UNKNOWN	2013	1	previous	.	1	never	.	.	0		0	0	0	0	0	0	0	0	0	0	0	0	0	0	0	2013-02-06	1		.	1	1	99	99	99	0	0	1	99	1	0	99	99	0	99
153	6262013	DMF_2	99999999	99	UNKNOWN	2008	1	previous	.	1	current	99	.	0	comorb_depression	0	0	0	0	1	0	0	0	0	0	0	0	0	0	0	2013-06-26	1		.	1	0	99	99	99	99	0	0	1	1	1	1	0	1	99
154	2052014	Teriflunomide_2	99999999	99	UNKNOWN	2001	1	never	.	1	current	99	.	0	comorb_depression	0	0	0	0	1	0	0	0	0	0	0	0	0	0	0	2014-02-05	1		.	1	0	99	99	99	1	0	0	0	1	0	1	0	0	99
155	6262013	DMF_2	99999999	99	SPMS	2009	1	previous	.	1	previous	.	.	0	comorb_hypertension	0	0	0	0	0	0	0	0	0	1	0	0	0	0	0	2013-06-26	1		.	1	1	0	99	1	99	0	1	0	1	1	1	0	0	99
156	4082013	DMF_2	99999999	99	UNKNOWN	2012	1	never	.	1	current	99	.	0		0	0	0	0	0	0	0	0	0	0	0	0	0	0	0	2013-04-08	1		.	1	0	99	99	99	99	0	0	0	0	0	0	0	0	99
157	3062014	Teriflunomide_2	99992001	99	RRMS	1990	0		.	0		.	.	0	comorb_depression	0	0	0	0	1	0	0	0	0	0	0	0	0	0	0	2014-03-06	1		.	1	1	0	99	1	99	0	99	99	99	99	1	99	99	99
158	3042014	Teriflunomide_2	99999999	99	RRMS	.	1	unknown	.	.		.	.	.	comorb_depression comorb_diabetes comorb_hypertension	0	0	0	0	1	0	0	0	1	1	0	0	0	0	0	2013-01-14	1		.	1	1	99	99	99	99	99	99	99	99	99	99	99	99	99
159	12032013	Teriflunomide_2	99991999	99	RRMS	1999	0		.	0		.	.	0		0	0	0	0	0	0	0	0	0	0	0	0	0	0	0	2013-12-03	1		.	1	1	0	1	1	99	0	1	99	1	1	99	99	1	99
160	9252013	Teriflunomide_2	99992011	99	RRMS	1997	1	previous	.	1	current	1	5	0		0	0	0	0	0	0	0	0	0	0	0	0	0	0	0	2013-09-25	1		.	1	1	0	1	99	.	0	99	99	99	99	1	99	0	99
161	8162013	Teriflunomide_2	99992000	99	RRMS	1995	0		.	0		.	.	0		0	0	0	0	0	0	0	0	0	0	0	0	0	0	0	2013-08-16	1		.	1	1	0	0	1	99	0	99	99	99	0	1	99	0	.
162	7292013	Teriflunomide_2	99992010	99	RRMS	1990	0		.	0		.	.	0	comorb_depression	0	0	0	0	1	0	0	0	0	0	0	0	0	0	0	2013-07-29	1		.	1	1	0	1	99	99	0	1	0	1	0	1	99	0	99
163	11182013	Teriflunomide_2	99992007	99	RRMS	1999	0		.	0		.	.	0	comorb_depression	0	0	0	0	1	0	0	0	0	0	0	0	0	0	0	2013-11-18	1		.	1	1	0	1	99	99	0	1	99	99	99	1	99	99	99
164	7172013	DMF_2	99992005	99	RRMS	2005	0		.	0		.	.	0		0	0	0	0	0	0	0	0	0	0	0	0	0	0	0	2013-07-22	1		.	1	99	.	.	.	1	99	99	0	1	99	99	99	99	99
166	5132013	DMF_2	99992010	99	RRMS	2010	0		.	0		.	.	0	comorb_depression	0	0	0	0	1	0	0	0	0	0	0	0	0	0	0	2013-05-03	1		.	1	1	99	99	99	99	99	99	99	1	99	99	99	99	99
168	10282013	DMF_2	99991993	28	RRMS	1985	0		.	0		.	.	0		0	0	0	0	0	0	0	0	0	0	0	0	0	0	0	2013-10-28	1		.	0	.	.	.	.	.	.	.	.	.	.	.	.	.	.
169	5242013	DMF_2	99992009	99	RRMS	2009	0		.	0		.	.	0	comorb_depression	0	0	0	0	1	0	0	0	0	0	0	0	0	0	0	2013-05-24	1		.	1	1	99	1	99	1	99	1	99	1	0	1	99	99	99
170	4152013	DMF_2	99992011	99	RRMS	2011	0		.	0		.	.	0		0	0	0	0	0	0	0	0	0	0	0	0	0	0	0	2013-03-13	1		.	0	.	.	.	.	.	.	.	.	.	.	.	.	.	.
176	8012013	Teriflunomide_2	12132012	99	UNKNOWN	2012	0		.	0		.	.	0		0	0	0	0	0	0	0	0	0	0	0	0	0	0	0	2012-12-13	1		.	1	0	99	99	99	99	99	99	99	99	99	99	99	99	99
177	3142014	DMF_2	1032014	99	UNKNOWN	2008	0		.	0		.	.	0		0	0	0	0	0	0	0	0	0	0	0	0	0	0	0	2014-01-03	1		.	1	1	99	1	99	99	0	99	99	99	99	99	99	99	99
178	7092013	DMF_2	99991990	99	RRMS	1988	0		.	0		.	.	0		0	0	0	0	0	0	0	0	0	0	0	0	0	0	0	2012-07-23	1		.	1	1	99	1	99	.	0	99	99	1	99	1	99	99	99
179	8012013	DMF_2	7302012	99	UNKNOWN	2012	0		.	0		.	.	0		0	0	0	0	0	0	0	0	0	0	0	0	0	0	0	2012-07-30	1		.	1	99	99	99	99	99	99	99	99	99	99	99	99	99	1
180	12302013	DMF_2	5312013	99	PRMS	2013	0		.	0		.	.	0		0	0	0	0	0	0	0	0	0	0	0	0	0	0	0	2013-05-31	1		.	1	99	99	99	99	99	99	99	99	99	99	1	99	99	99
181	1062014	DMF_2	10212013	99	UNKNOWN	2013	0		.	0		.	.	0		0	0	0	0	0	0	0	0	0	0	0	0	0	0	0	2013-10-21	1		.	1	1	99	1	99	99	99	99	99	99	99	1	99	99	99
182	1142014	DMF_2	7152013	99	UNKNOWN	2013	0		.	0		.	.	0		0	0	0	0	0	0	0	0	0	0	0	0	0	0	0	2013-01-15	1		.	1	0	99	99	99	99	1	99	99	99	99	99	99	99	99
183	12052013	DMF_2	7082013	99	UNKNOWN	2009	0		.	0		.	.	0		0	0	0	0	0	0	0	0	0	0	0	0	0	0	0	2013-07-08	1		.	1	1	99	99	99	99	1	99	99	1	99	99	99	99	99
214	8262013	DMF_2	5282013	99	UNKNOWN	2013	1		1	1		1	12	0	comorb_hypertension	0	0	0	0	0	0	0	0	0	1	0	0	0	0	0	2013-05-28	1		.	1	0	99	99	99	99	0	0	0	1	.	99	0	0	.
215	1242013	Teriflunomide_2	1242013	16	RRMS	1997	1	unknown	.	1	unknown	.	.	0		0	0	0	0	0	0	0	0	0	0	0	0	0	0	0	2013-01-24	1		.	1	1	99	99	1	99	99	0	0	99	1	99	0	0	99
216	4232013	DMF_2	4232013	99	UNKNOWN	2007	1	unknown	.	1	unknown	.	.	0	comorb_diabetes	0	0	0	0	0	0	0	0	1	0	0	0	0	0	0	2013-04-23	1		.	1	1	99	99	99	99	.	1	1	1	1	99	0	1	99
217	11212013	DMF_2	5992013	99	UNKNOWN	2012	1	current	1	1	current	99	.	0	comorb_hypertension	0	0	0	0	0	0	0	0	0	1	0	0	0	0	0	2013-11-21	1		.	1	1	99	99	99	99	1	1	.	1	0	99	0	0	99
219	4102013	DMF_2	4102013	10	RRMS	1998	1	unknown	.	1	unknown	.	.	0	comorb_asthma comorb_diabetes comorb_parkinsons	0	0	0	0	0	0	0	1	1	0	1	0	0	0	0	2013-04-10	1		.	1	0	0	0	99	99	1	0	0	1	1	99	1	1	99
220	5302013	DMF_2	5302013	11	UNKNOWN	1998	1	previous	.	1	current	99	.	0	comorb_depression comorb_hypertension	0	0	0	0	1	0	0	0	0	1	0	0	0	0	0	2013-05-30	1		.	1	1	99	1	99	99	0	99	1	1	0	99	99	1	99
225	11132013	Teriflunomide_2	10292013	99	UNKNOWN	1997	1	unknown	.	1	unknown	.	.	0	comorb_hypertension	0	0	0	0	0	0	0	0	0	1	0	0	0	0	0	2013-10-29	1		.	1	1	99	99	99	0	1	1	99	1	99	1	99	99	99
233	10222013	Teriflunomide_2	2992013	99	RRMS	2012	1	unknown	.	1	unknown	.	.	0		0	0	0	0	0	0	0	0	0	0	0	0	0	0	0	2013-08-01	1		.	1	1	99	1	99	99	99	99	99	1	99	1	.	1	99
234	6192013	DMF_2	99992012	35	RRMS	2008	1	current	1	1	unknown	.	.	0	comorb_depression	0	0	0	0	1	0	0	0	0	0	0	0	0	0	0	.	1		.	0	.	.	.	.	.	.	.	.	.	.	.	.	.	.
235	4232013	DMF_2	2072013	99	RRMS	2013	0		.	0		.	.	0		0	0	0	0	0	0	0	0	0	0	0	0	0	0	0	2013-02-07	1		.	0	.	.	.	.	.	.	.	.	.	.	.	.	.	.
236	6032013	DMF_2	5062013	99	RRMS	2013	0		.	0		.	.	0		0	0	0	0	0	0	0	0	0	0	0	0	0	0	0	2013-05-06	1		.	0	.	.	.	.	.	.	.	.	.	.	.	.	.	.
237	4012013	DMF_2	1142013	99	RRMS	2013	0		.	0		.	.	0		0	0	0	0	0	0	0	0	0	0	0	0	0	0	0	2013-01-14	1		.	1	99	99	99	99	99	99	99	99	1	99	1	99	1	99
238	7022013	DMF_2	12112012	99	UNKNOWN	2012	1		50	0		.	.	0		0	0	0	0	0	0	0	0	0	0	0	0	0	0	0	2013-12-11	1		.	0	.	.	.	.	.	.	.	.	.	.	.	.	.	.
239	4302013	DMF_2	1292013	99	RRMS	2013	0		.	0		.	.	0	comorb_diabetes	0	0	0	0	0	0	0	0	1	0	0	0	0	0	0	2013-01-29	1		.	1	0	99	99	99	99	0	99	99	99	99	99	.	1	99
240	5282013	DMF_2	2112013	99		2013	1	unknown	.	1	unknown	.	.	0		0	0	0	0	0	0	0	0	0	0	0	0	0	0	0	2013-02-11	1		.	0	.	.	.	.	.	.	.	.	.	.	.	.	.	.
241	4222013	DMF_2	11022012	99	UNKNOWN	2012	0		.	1	unknown	.	.	0		0	0	0	0	0	0	0	0	0	0	0	0	0	0	0	2012-11-02	1		.	1	1	99	99	99	99	99	99	99	1	99	99	99	99	99
242	6042013	DMF_2	4102013	99	UNKNOWN	2013	0		.	0		.	.	0		0	0	0	0	0	0	0	0	0	0	0	0	0	0	0	2013-04-10	1		.	1	99	99	99	99	99	99	.	99	1	99	99	99	99	99
243	4022013	DMF_2	11152012	99	RRMS	2012	1	unknown	.	1	current	99	.	0		0	0	0	0	0	0	0	0	0	0	0	0	0	0	0	2012-11-15	1		.	0	.	.	.	.	.	.	.	.	.	.	.	.	.	.
244	4302013	DMF_2	12122012	99	UNKNOWN	2013	1	unknown	.	0		.	.	0	comorb_asthma comorb_diabetes comorb_hypertension	0	0	0	0	0	0	0	0	1	1	1	0	0	0	0	2012-12-12	1		.	1	99	99	99	99	99	99	99	99	99	99	1	99	99	99
245	4082013	DMF_2	3112013	99	UNKNOWN	2013	1	unknown	.	1	unknown	.	.	0	comorb_asthma comorb_hypertension comorb_oth_dementias	0	0	1	0	0	0	0	0	0	1	1	0	0	0	0	2013-03-11	1		.	0	.	.	.	.	.	.	.	.	.	.	.	.	.	.
246	12042013	DMF_2	8132013	99	UNKNOWN	2013	0		.	0		.	.	0		0	0	0	0	0	0	0	0	0	0	0	0	0	0	0	2013-08-13	1		.	0	.	.	.	.	.	.	.	.	.	.	.	.	.	.
247	1232013	Teriflunomide_2	99999999	99	UNKNOWN	2013	1	unknown	.	1	unknown	.	.	0		0	0	0	0	0	0	0	0	0	0	0	0	0	0	0	2013-01-23	1		.	1	1	99	99	99	99	0	99	99	99	99	99	99	99	99
248	4222013	DMF_2	99999999	99	UNKNOWN	1998	1	never	.	1	current	.	999	0		0	0	0	0	0	0	0	0	0	0	0	0	0	0	0	2013-04-22	1		.	1	1	99	1	0	.	.	0	0	1	0	.	.	0	.
249	3152013	DMF_2	99999999	14	UNKNOWN	1999	1	previous	999	1	never	.	.	0	comorb_depression	0	0	0	0	1	0	0	0	0	0	0	0	0	0	0	2012-09-27	1		.	1	1	99	99	99	99	99	99	99	1	1	99	99	1	99
250	7192013	DMF_2	99999999	8	UNKNOWN	2005	1	never	.	1	current	99	999	0		0	0	0	0	0	0	0	0	0	0	0	0	0	0	0	2013-01-02	1		.	1	99	99	99	99	99	1	99	99	99	99	99	0	1	99
251	4192013	DMF_2	99999999	7	UNKNOWN	2005	0		.	0		.	.	0	comorb_hypertension	0	0	0	0	0	0	0	0	0	1	0	0	0	0	0	2012-11-01	1		.	1	1	99	99	99	99	0	99	99	1	99	99	0	1	1
252	4012013	DMF_2	5102011	99	CIS	2011	0		.	0		.	.	0		0	0	0	0	0	0	0	0	0	0	0	0	0	0	0	2012-09-25	1		.	0	.	.	.	.	.	.	.	.	.	.	.	.	.	.
253	3262013	DMF_2	99999999	20	UNKNOWN	1992	1	previous	.	1	current	1	2	0	comorb_oth_dementias	0	0	1	0	0	0	0	0	0	0	0	0	0	0	0	2012-12-04	1		.	1	1	0	1	99	99	1	0	99	99	1	99	0	0	99
254	6272013	DMF_2	99999999	5	UNKNOWN	2007	0		.	0		.	.	0	comorb_depression	0	0	0	0	1	0	0	0	0	0	0	0	0	0	0	2012-09-27	1		.	1	0	99	99	99	99	0	1	99	1	99	99	0	99	99
255	3282013	DMF_2	99999999	14	UNKNOWN	1998	0		.	0		.	.	0	comorb_depression	0	0	0	0	1	0	0	0	0	0	0	0	0	0	0	2012-09-26	1		.	1	1	99	1	99	1	1	1	99	99	99	99	0	1	99
256	3252013	DMF_2	99949999	4	UNKNOWN	2008	1	previous	.	1	unknown	.	.	0		0	0	0	0	0	0	0	0	0	0	0	0	0	0	0	2012-08-06	1		1	1	99	0	99	1	1	0	0	1	1	1	1	1	0	99
257	10262012	Teriflunomide_2	99999999	18	UNKNOWN	1994	0		.	0		.	.	0	comorb_depression	0	0	0	0	1	0	0	0	0	0	0	0	0	0	0	2012-09-21	1		.	1	1	1	1	99	99	0	0	99	99	99	1	99	1	99
258	4222013	DMF_2	99999999	99	UNKNOWN	1970	0		.	0		.	.	0	comorb_neoplastic	0	0	0	0	0	0	0	0	0	0	0	0	0	0	1	2012-08-17	1		.	1	1	99	1	99	1	1	0	99	99	1	99	99	1	99
259	4232013	DMF_2	9132010	3	UNKNOWN	2009	0		.	0		.	.	0		0	0	0	0	0	0	0	0	0	0	0	0	0	0	0	2012-07-10	1		.	0	.	.	.	.	.	.	.	.	.	.	.	.	.	.
260	5072013	DMF_2	99999999	99	UNKNOWN	2013	0		.	0		.	.	0	comorb_depression comorb_diabetes	0	0	0	0	1	0	0	0	1	0	0	0	0	0	0	2014-03-01	1		.	1	0	99	99	99	99	0	1	99	99	99	99	99	99	99
261	11052012	Teriflunomide_2	99999999	99	UNKNOWN	2012	1	previous	.	0		.	.	0		0	0	0	0	0	0	0	0	0	0	0	0	0	0	0	2012-10-01	1		.	1	0	1	99	99	99	0	99	0	99	99	99	99	0	99
263	8122013	DMF_2	99999999	99	UNKNOWN	2013	1	unknown	.	0		.	.	0		0	0	0	0	0	0	0	0	0	0	0	0	0	0	0	2013-07-19	1		.	1	0	1	99	99	99	0	0	0	99	99	99	99	1	99
264	1172014	DMF_2	99999999	99	UNKNOWN	2014	1	previous	.	0		.	.	0	comorb_hypertension	0	0	0	0	0	0	0	0	0	1	0	0	0	0	0	2014-01-08	1		.	1	0	99	99	99	99	0	99	99	99	99	99	99	99	99
265	4102014	DMF_2	99999999	99	UNKNOWN	2014	1	unknown	.	0		.	.	0		0	0	0	0	0	0	0	0	0	0	0	0	0	0	0	2014-05-21	1		.	1	1	0	1	99	99	0	99	99	99	99	99	99	99	99
266	5302014	DMF_2	99999999	99	UNKNOWN	2014	1	unknown	.	1	never	.	.	0		0	0	0	0	0	0	0	0	0	0	0	0	0	0	0	2014-05-09	1		.	1	0	99	99	99	99	0	99	1	99	0	99	0	1	99
267	5172013	Teriflunomide_2	99999999	99	UNKNOWN	2002	1	unknown	.	1	unknown	.	.	0		0	0	0	0	0	0	0	0	0	0	0	0	0	0	0	2013-05-03	1		.	1	0	99	99	99	99	0	99	0	1	99	99	99	0	99
268	9182013	Teriflunomide_2	99999999	99	UNKNOWN	2013	1	unknown	.	0		.	.	0	comorb_depression	0	0	0	0	1	0	0	0	0	0	0	0	0	0	0	2013-09-18	1		.	1	0	99	99	99	99	0	1	0	1	0	1	0	1	99
286	9092013	DMF_2	9092013	99	UNKNOWN	2013	1	previous	.	1	unknown	.	.	0		0	0	0	0	0	0	0	0	0	0	0	0	0	0	0	2013-09-09	1		.	0	.	.	.	.	.	.	.	.	.	.	.	.	.	.
289	4112013	DMF_2	99992012	99	UNKNOWN	2012	0		.	0		.	.	0		0	0	0	0	0	0	0	0	0	0	0	0	0	0	0	2013-02-04	1		.	0	.	.	.	.	.	.	.	.	.	.	.	.	.	.
290	3072013	Teriflunomide_2	5102012	99	UNKNOWN	2012	0		.	0		.	.	0		0	0	0	0	0	0	0	0	0	0	0	0	0	0	0	2012-05-10	1		.	0	.	.	.	.	.	.	.	.	.	.	.	.	.	.
297	11042013	DMF_2	3152013	99	UNKNOWN	2013	0		.	0		.	.	0		0	0	0	0	0	0	0	0	0	0	0	0	0	0	0	2013-03-15	1		.	1	1	99	99	1	99	99	99	99	99	99	99	99	99	.
298	3142014	DMF_2	12312013	15	UNKNOWN	2013	0		.	0		.	.	0		0	0	0	0	0	0	0	0	0	0	0	0	0	0	0	2013-12-31	1		.	1	1	99	99	99	99	99	99	99	99	0	1	99	99	99
299	3202014	DMF_2	7092013	99	UNKNOWN	2013	0		.	0		.	.	0	comorb_copd	1	0	0	0	0	0	0	0	0	0	0	0	0	0	0	2013-07-09	1		.	1	99	99	99	99	99	99	99	1	99	99	99	99	99	99
301	10242013	DMF_2	10162012	99		2006	0		.	0		.	.	0		0	0	0	0	0	0	0	0	0	0	0	0	0	0	0	2012-10-16	1		.	1	99	99	99	99	99	99	99	99	99	99	99	99	1	99
307	8282013	DMF_2	99999999	99	UNKNOWN	2000	1	never	.	1	current	99	999	0		0	0	0	0	0	0	0	0	0	0	0	0	0	0	0	2013-08-28	1		.	1	1	1	99	99	99	0	99	0	1	99	1	0	0	99
308	2072013	DMF_2	99999999	99	UNKNOWN	2008	1	current	1	1	never	.	.	0	comorb_depression comorb_hypertension	0	0	0	0	1	0	0	0	0	1	0	0	0	0	0	2013-02-07	1		.	1	1	99	99	99	99	1	1	1	1	99	99	0	1	99
309	8152013	DMF_2	99999999	99	UNKNOWN	2008	1	never	.	1	current	.	999	0		0	0	0	0	0	0	0	0	0	0	0	0	0	0	0	2013-08-15	1		.	1	0	.	.	.	99	0	0	99	1	99	99	1	1	99
311	10292013	Teriflunomide_2	99999999	99	UNKNOWN	1997	1	never	.	1	never	.	.	0	comorb_hypertension	0	0	0	0	0	0	0	0	0	1	0	0	0	0	0	2013-10-29	1		.	1	1	99	99	99	99	1	99	1	1	99	1	0	99	.
312	1032014	Teriflunomide_2	99999999	99	UNKNOWN	2013	1	never	.	1	current	.	999	0		0	0	0	0	0	0	0	0	0	0	0	0	0	0	0	2014-01-03	1		.	1	0	.	.	.	99	1	1	1	1	99	99	0	0	99
314	8232013	Teriflunomide_2	99999999	99	UNKNOWN	2009	1	never	.	1	never	.	.	0		0	0	0	0	0	0	0	0	0	0	0	0	0	0	0	2013-08-23	1		.	1	0	.	.	.	99	0	99	99	99	99	99	99	99	99
315	4152013	DMF_2	99999999	99	UNKNOWN	2012	1	current	1	1	never	.	.	0		0	0	0	0	0	0	0	0	0	0	0	0	0	0	0	2013-04-15	1		.	1	0	.	.	.	99	99	99	0	1	0	.	0	0	99
14	4302013	Fingolimod_2	99999999	10	UNKNOWN	2013	1	unknown	.	1	unknown	.	.	0		0	0	0	0	0	0	0	0	0	0	0	0	0	0	0	2013-02-14	1		.	1	1	99	99	99	99	0	1	0	1	1	99	99	1	99
21	5282013	Fingolimod_2	99999999	99	PRMS	2012	1	never	.	1	never	.	.	0		0	0	0	0	0	0	0	0	0	0	0	0	0	0	0	2012-10-23	1		.	1	1	99	1	99	1	0	0	0	99	99	99	99	99	99
22	1032013	Fingolimod_2	1032013	99	PRMS	2009	1	current	.	1	current	99	999	0	comorb_depression comorb_hepatic	0	0	0	0	1	1	0	0	0	0	0	0	0	0	0	2013-01-03	1		.	1	1	99	1	99	99	1	99	0	1	99	99	99	1	99
23	6042013	Fingolimod_2	99999999	99	RRMS	2013	1	never	.	1	current	99	999	0		0	0	0	0	0	0	0	0	0	0	0	0	0	0	0	2013-04-16	1		.	1	0	.	.	.	0	1	99	99	1	99	1	99	99	99
24	11122013	Fingolimod_2	3212013	99	CIS	2013	1	never	.	1	never	.	.	0		0	0	0	0	0	0	0	0	0	0	0	0	0	0	0	2013-03-21	1		.	1	0	.	.	.	0	0	99	1	99	99	99	99	99	99
25	4012014	Fingolimod_2	12022013	99	UNKNOWN	2009	0		.	0		.	.	0		0	0	0	0	0	0	0	0	0	0	0	0	0	0	0	2013-12-02	1		.	1	1	99	99	99	0	1	0	1	1	99	1	99	1	99
52	8212012	Fingolimod_2	10122009	5	RRMS	2009	0		.	0		.	.	0		0	0	0	0	0	0	0	0	0	0	0	0	0	0	0	2012-07-12	1		.	1	1	1	99	99	1	0	0	99	99	99	99	99	99	99
53	4162014	Fingolimod_2	99999999	99	UNKNOWN	2013	0		.	0		.	.	0		0	0	0	0	0	0	0	0	0	0	0	0	0	0	0	2013-03-20	1		.	1	1	99	99	99	99	99	99	99	99	99	99	99	99	99
54	8202013	Fingolimod_2	8022013	99	RRMS	2013	1	current	999	1	current	99	999	0	comorb_depression	0	0	0	0	1	0	0	0	0	0	0	0	0	0	0	2013-08-02	2		.	1	1	99	99	99	1	99	99	99	99	99	99	1	1	99
55	10302013	Fingolimod_2	99999999	99	UNKNOWN	2008	0		.	0		.	.	0		0	0	0	0	0	0	0	0	0	0	0	0	0	0	0	2013-09-11	1		.	1	1	99	1	99	99	99	99	99	99	99	99	99	99	99
56	11012013	Fingolimod_2	99999999	99	UNKNOWN	2013	0		.	0		.	.	0	comorb_depression	0	0	0	0	1	0	0	0	0	0	0	0	0	0	0	2013-09-27	1		.	1	99	.	.	.	99	0	0	99	1	99	99	99	1	99
57	2262014	Fingolimod_2	2262014	99	RRMS	2012	1	unknown	.	1	unknown	.	.	0	comorb_depression	0	0	0	0	1	0	0	0	0	0	0	0	0	0	0	2014-02-26	1		.	1	1	99	99	99	99	99	1	99	1	99	99	99	0	99
58	11142013	Fingolimod_2	99999999	99	SPMS	1980	0		.	0		.	.	0	comorb_depression	0	0	0	0	1	0	0	0	0	0	0	0	0	0	0	2013-07-01	1		.	1	99	.	.	.	99	99	99	99	99	99	1	99	99	99
60	10092013	Fingolimod_2	99999999	99	UNKNOWN	2008	0		.	0		.	.	0	comorb_depression	0	0	0	0	1	0	0	0	0	0	0	0	0	0	0	2012-10-10	1		.	1	0	.	.	.	99	99	1	99	99	99	99	99	99	99
67	2262014	Fingolimod_2	9132013	99	RRMS	2013	1	current	1	1	current	1	1	0		0	0	0	0	0	0	0	0	0	0	0	0	0	0	0	2013-09-13	1		.	1	0	1	99	99	0	0	0	99	99	0	99	99	0	99
79	2112014	Fingolimod_2	99999999	99	UNKNOWN	2011	1	current	21	0		.	.	0		0	0	0	0	0	0	0	0	0	0	0	0	0	0	0	2014-02-11	1		.	1	0	99	99	99	99	1	99	99	1	99	99	99	0	99
81	8212012	Fingolimod_2	99999999	99	UNKNOWN	2012	1	current	999	1	unknown	.	.	0	comorb_depression	0	0	0	0	1	0	0	0	0	0	0	0	0	0	0	2012-07-05	2		.	0	.	.	.	.	.	.	.	.	.	.	.	.	.	.
90	2282014	Fingolimod_2	99999999	99	UNKNOWN	2008	1	unknown	.	1	unknown	.	.	0		0	0	0	0	0	0	0	0	0	0	0	0	0	0	0	2013-10-30	1		.	1	1	0	1	99	99	0	0	0	1	0	0	0	0	99
121	1152014	Fingolimod_2	99999999	99	RRMS	2012	1	never	.	1	current	.	999	0		0	0	0	0	0	0	0	0	0	0	0	0	0	0	0	2013-12-05	1		.	1	0	99	99	99	99	0	0	0	0	0	0	0	0	99
122	3192014	Fingolimod_2	99999999	99	RRMS	2013	1	never	.	1	previous	.	.	0		0	0	0	0	0	0	0	0	0	0	0	0	0	0	0	2014-03-19	1		.	1	0	99	99	99	99	0	1	0	1	0	0	0	0	99
125	2142014	Fingolimod_2	99999999	99	RRMS	2012	1	never	.	1	current	.	999	0		0	0	0	0	0	0	0	0	0	0	0	0	0	0	0	2013-01-29	1		.	1	0	99	99	99	99	0	0	0	0	0	99	0	0	99
141	8092012	Fingolimod_2	99992008	4	RRMS	2008	1	never	.	1	never	.	.	0	comorb_diabetes	0	0	0	0	0	0	0	0	1	0	0	0	0	0	0	2012-08-09	1		.	1	0	1	99	99	99	0	99	1	99	99	0	0	0	99
143	4142014	Fingolimod_2	4042014	5	RRMS	2009	1	never	.	1	current	99	.	0		0	0	0	0	0	0	0	0	0	0	0	0	0	0	0	2014-04-04	1		.	1	0	1	0	0	99	0	1	99	1	99	0	0	0	99
145	8012012	Fingolimod_2	8272008	13	UNKNOWN	1999	0		.	0		.	.	0		0	0	0	0	0	0	0	0	0	0	0	0	0	0	0	2012-08-01	1		.	1	1	99	1	99	99	0	99	0	99	99	0	0	0	99
148	12102013	Fingolimod_2	2212007	5	RRMS	2007	1	never	.	1	current	99	999	0		0	0	0	0	0	0	0	0	0	0	0	0	0	0	0	2013-04-01	1		.	1	0	1	99	99	99	1	99	0	99	99	0	0	0	99
165	9252012	Fingolimod_2	99991998	99	RRMS	1998	0		.	0		.	1	0		0	0	0	0	0	0	0	0	0	0	0	0	0	0	0	2012-09-15	1		.	1	1	99	99	99	99	99	99	99	99	99	99	99	99	99
167	8232013	Fingolimod_2	99992001	99	RRMS	2001	0		.	0		.	.	0		0	0	0	0	0	0	0	0	0	0	0	0	0	0	0	2013-08-23	1		.	1	1	99	99	99	99	0	99	99	99	99	99	99	99	99
171	3212014	Fingolimod_2	3212014	12	RRMS	2002	1	unknown	.	1	unknown	.	.	0	comorb_depression	0	0	0	0	1	0	0	0	0	0	0	0	0	0	0	2014-03-21	1		.	1	1	99	99	99	1	1	1	99	1	99	99	1	1	99
172	7232012	Fingolimod_2	4202012	99	UNKNOWN	2012	0		.	0		.	.	0		0	0	0	0	0	0	0	0	0	0	0	0	0	0	0	2012-07-23	1		.	1	1	99	99	99	99	99	99	99	99	99	1	99	99	99
173	2282014	Fingolimod_2	99992012	99	UNKNOWN	2012	0		.	0		.	.	0	comorb_diabetes	0	0	0	0	0	0	0	0	1	0	0	0	0	0	0	2012-11-19	1		.	1	0	99	99	99	99	99	99	99	99	99	99	99	99	99
174	11252013	Fingolimod_2	4182013	99	UNKNOWN	2013	0		.	0		.	.	0		0	0	0	0	0	0	0	0	0	0	0	0	0	0	0	2013-04-18	1		.	1	1	99	0	99	99	99	99	99	1	99	99	99	99	99
175	1282013	Fingolimod_2	9262011	99	UNKNOWN	2011	0		.	0		.	.	0		0	0	0	0	0	0	0	0	0	0	0	0	0	0	0	2012-10-01	1		.	1	0	99	99	99	99	0	99	99	99	99	99	99	99	99
232	9142012	Fingolimod_2	9142012	99	PRMS	2012	1	current	1	1	current	1	1	0		0	0	0	0	0	0	0	0	0	0	0	0	0	0	0	2012-09-14	1		.	1	1	99	99	1	99	0	.	0	1	99	1	.	99	99
262	1312013	Fingolimod_2	99999999	99	UNKNOWN	2010	1	current	1	0		.	.	0		0	0	0	0	0	0	0	0	0	0	0	0	0	0	0	2012-12-19	1		.	1	0	99	99	99	99	0	99	0	1	99	99	99	99	99
269	9252013	Fingolimod_2	99999999	99	UNKNOWN	2002	1	unknown	.	0		.	.	0		0	0	0	0	0	0	0	0	0	0	0	0	0	0	0	2012-09-25	1		.	1	1	0	1	99	99	0	99	99	1	99	1	99	99	99
270	10042012	Fingolimod_2	99999999	99	UNKNOWN	2012	1	unknown	.	0		.	.	0		0	0	0	0	0	0	0	0	0	0	0	0	0	0	0	2012-08-21	1		.	1	0	99	99	99	99	0	99	0	99	99	99	0	0	99
271	4292013	Fingolimod_2	99999999	99	RRMS	2013	1	unknown	.	1	never	.	.	0		0	0	0	0	0	0	0	0	0	0	0	0	0	0	0	2013-04-10	1		.	1	0	1	99	99	99	0	0	0	0	0	0	99	0	99
272	10222012	Fingolimod_2	99999999	99	UNKNOWN	2012	0		.	1	current	99	.	0	comorb_asthma	0	0	0	0	0	0	0	0	0	0	1	0	0	0	0	2012-08-21	1		.	1	99	99	99	99	99	1	1	1	0	1	99	99	1	99
273	7152013	Fingolimod_2	99999999	99	RRMS	.	1	never	.	0		.	.	0		0	0	0	0	0	0	0	0	0	0	0	0	0	0	0	2013-06-13	1		.	1	0	1	99	99	99	0	99	0	1	0	0	99	0	99
274	1092014	Fingolimod_2	99999999	99	RRMS	2013	1	current	999	0		.	.	0		0	0	0	0	0	0	0	0	0	0	0	0	0	0	0	2013-08-05	1		.	1	99	99	99	99	99	99	0	0	99	0	99	99	0	99
275	12042012	Fingolimod_2	99999999	99	RRMS	2012	1	never	.	1	never	.	.	0		0	0	0	0	0	0	0	0	0	0	0	0	0	0	0	2012-08-21	1		.	1	0	99	99	99	99	99	99	0	1	99	99	99	0	.
276	2272013	Fingolimod_2	99999999	99	RRMS	2013	1	never	.	0		.	.	0		0	0	0	0	0	0	0	0	0	0	0	0	0	0	0	2013-02-27	1		.	1	99	99	99	99	99	99	0	0	0	0	99	99	0	99
277	4042013	Fingolimod_2	1302013	99	RRMS	2013	1	unknown	.	0		.	.	0	comorb_asthma comorb_hypertension	0	0	0	0	0	0	0	0	0	1	1	0	0	0	0	2013-01-30	1		.	1	99	99	99	99	99	1	0	99	99	0	99	99	99	99
278	1302013	Fingolimod_2	12172012	99	RRMS	2012	1	unknown	.	1	current	99	.	0		0	0	0	0	0	0	0	0	0	0	0	0	0	0	0	2012-12-17	1		.	1	99	99	99	99	99	99	99	99	1	99	99	99	99	99
279	1032013	Fingolimod_2	12172012	99	RRMS	2012	1	unknown	.	0		.	.	0		0	0	0	0	0	0	0	0	0	0	0	0	0	0	0	2012-12-15	3		1	0	.	.	.	.	.	.	.	.	.	.	.	.	.	.
280	11132012	Fingolimod_2	9142012	12	RRMS	2000	1	unknown	.	1	unknown	.	.	0	comorb_fibromyalgia	0	0	0	0	0	0	0	0	0	0	0	0	0	1	0	2012-09-14	1		.	0	.	.	.	.	.	.	.	.	.	.	.	.	.	.
281	9192012	Fingolimod_2	4042012	99	RRMS	2012	0		.	0		.	.	0		0	0	0	0	0	0	0	0	0	0	0	0	0	0	0	2012-04-04	1		.	0	.	.	.	.	.	.	.	.	.	.	.	.	.	.
282	9102012	Fingolimod_2	8202012	99	RRMS	2012	1	current	.	1	current	99	.	1		0	0	0	0	0	0	0	0	0	0	0	0	0	0	0	2012-08-20	1		.	1	1	99	99	99	99	99	99	99	1	99	99	99	99	99
283	1092013	Fingolimod_2	12192012	99	UNKNOWN	2012	1	unknown	.	1	unknown	.	.	0	comorb_diabetes	0	0	0	0	0	0	0	0	1	0	0	0	0	0	0	2012-12-19	1		.	0	.	.	.	.	.	.	.	.	.	.	.	.	.	.
284	6102013	Fingolimod_2	10242008	99	RRMS	2008	1	current	1	1	unknown	.	.	0		0	0	0	0	0	0	0	0	0	0	0	0	0	0	0	2012-06-10	1		.	1	99	99	99	99	99	99	99	99	1	99	99	99	99	99
285	2202014	Fingolimod_2	1022014	99	RRMS	2014	1	unknown	.	0		.	.	0		0	0	0	0	0	0	0	0	0	0	0	0	0	0	0	2014-01-02	1		.	0	.	.	.	.	.	.	.	.	.	.	.	.	.	.
287	11012012	Fingolimod_2	6202012	99	PPMS	2011	1	unknown	.	1	current	99	.	0		0	0	0	0	0	0	0	0	0	0	0	0	0	0	0	2012-06-20	1		.	1	1	99	99	99	99	99	99	99	99	99	99	99	99	99
288	9102013	Fingolimod_2	9102013	99	RRMS	2013	1	current	.	0		.	.	0		0	0	0	0	0	0	0	0	0	0	0	0	0	0	0	2013-09-10	1		.	1	99	99	99	99	99	1	99	99	99	99	99	99	99	99
291	6252013	Fingolimod_2	99992002	99	UNKNOWN	2002	0		.	0		.	.	0	comorb_stroke	0	0	0	0	0	0	0	0	0	0	0	1	0	0	0	2013-04-22	1		.	1	0	99	99	99	.	1	99	99	1	99	1	99	99	99
292	10042012	Fingolimod_2	10032011	99	UNKNOWN	2012	0		.	0		.	.	0		0	0	0	0	0	0	0	0	0	0	0	0	0	0	0	2012-10-04	1		.	0	.	.	.	.	.	.	.	.	.	.	.	.	.	.
293	11152012	Fingolimod_2	5112012	99	UNKNOWN	2012	0		.	0		.	.	0		0	0	0	0	0	0	0	0	0	0	0	0	0	0	0	2012-11-15	1		.	0	.	.	.	.	.	.	.	.	.	.	.	.	.	.
294	11062012	Fingolimod_2	11062012	99	PRMS	2001	0		.	0		.	.	0		0	0	0	0	0	0	0	0	0	0	0	0	0	0	0	2012-11-06	1		.	1	1	99	99	99	99	99	99	99	99	1	99	1	1	99
295	6062014	Fingolimod_2	6072013	99	UNKNOWN	2013	0		.	0		.	.	0		0	0	0	0	0	0	0	0	0	0	0	0	0	0	0	2013-06-07	1		.	0	.	.	.	.	.	.	.	.	.	.	.	.	.	.
296	5032010	Fingolimod_2	8182009	99	UNKNOWN	2009	0		.	0		.	.	0		0	0	0	0	0	0	0	0	0	0	0	0	0	0	0	2012-08-07	1		.	0	.	.	.	.	.	.	.	.	.	.	.	.	.	.
300	5102013	Fingolimod_2	11262012	99	UNKNOWN	2012	0		.	0		.	.	0	comorb_hypertension	0	0	0	0	0	0	0	0	0	1	0	0	0	0	0	2012-11-25	1		.	0	.	.	.	.	.	.	.	.	.	.	.	.	.	.
302	10302012	Fingolimod_2	99999999	99	UNKNOWN	2012	0		.	0		.	.	0		0	0	0	0	0	0	0	0	0	0	0	0	0	0	0	2012-10-30	2		.	0	.	.	.	.	.	.	.	.	.	.	.	.	.	.
303	2102014	Fingolimod_2	99999999	99	UNKNOWN	2014	0		.	0		.	.	0		0	0	0	0	0	0	0	0	0	0	0	0	0	0	0	2014-02-10	1		.	1	0	.	.	.	99	99	99	99	99	99	99	99	99	99
304	6102013	Fingolimod_2	99999999	99	UNKNOWN	2013	0		.	0		.	.	0		0	0	0	0	0	0	0	0	0	0	0	0	0	0	0	2013-06-10	1		.	0	.	.	.	.	.	.	.	.	.	.	.	.	.	.
305	8212013	Fingolimod_2	99999999	99	UNKNOWN	2013	1	never	.	1	unknown	.	.	0		0	0	0	0	0	0	0	0	0	0	0	0	0	0	0	2013-08-21	1		.	1	1	99	99	99	99	1	99	1	1	1	99	0	1	99
306	4092013	Fingolimod_2	99999999	99	UNKNOWN	2009	1	never	.	1	current	.	999	0		0	0	0	0	0	0	0	0	0	0	0	0	0	0	0	2013-04-09	1		.	1	0	.	.	.	99	1	0	1	1	99	0	0	0	99
310	4232014	Fingolimod_2	99999999	99	UNKNOWN	2012	1	current	2	1	current	2	3	0	comorb_asthma comorb_copd comorb_depression	1	0	0	0	1	0	0	0	0	0	1	0	0	0	0	2014-04-23	1		.	1	1	1	99	99	99	1	1	1	1	1	99	99	1	99
313	10222013	Fingolimod_2	99999999	21	UNKNOWN	1990	1	never	.	1	never	.	.	0	comorb_arthralgias comorb_hypertension	0	0	0	0	0	0	1	0	0	1	0	0	0	0	0	2013-10-22	1		.	1	0	.	.	.	99	1	99	99	1	1	99	99	99	99
360	11062012	Fingolimod_2	11062012	99	UNKNOWN	2001	0		.	0		.	.	0		.	.	.	.	.	.	.	.	.	.	.	.	.	.	.	2012-11-06	1		.	1	1	99	1	99	99	99	99	99	99	1	1	1	99	99
361	11152012	Fingolimod_2	5112012	99	UNKNOWN	2012	0		.	0		.	.	0		.	.	.	.	.	.	.	.	.	.	.	.	.	.	.	2012-11-15	1		.	0	.	.	.	.	.	.	.	.	.	.	.	.	.	.
362	10042012	Fingolimod_2	10032011	99	UNKNOWN	2011	0		.	0		.	.	0		.	.	.	.	.	.	.	.	.	.	.	.	.	.	.	2012-10-04	1		.	0	.	.	.	.	.	.	.	.	.	.	.	.	.	.
363	6252013	Fingolimod_2	99992002	99	UNKNOWN	2002	0		.	0		.	.	0	comorb_stroke	0	0	0	0	0	0	0	0	0	0	0	1	0	0	0	2013-04-22	1		.	1	99	.	.	.	99	1	99	99	1	99	99	99	99	99
364	12072012	Fingolimod_2	11132012	99	UNKNOWN	2012	1	never	.	1	never	.	.	0		.	.	.	.	.	.	.	.	.	.	.	.	.	.	.	2012-11-13	1		.	0	.	.	.	.	.	.	.	.	.	.	.	.	.	.
365	10142013	Fingolimod_2	12212009	99	RRMS	2009	1	unknown	.	1	unknown	.	.	0		.	.	.	.	.	.	.	.	.	.	.	.	.	.	.	2012-12-12	1		.	0	.	.	.	.	.	.	.	.	.	.	.	.	.	.
366	1102013	Fingolimod_2	10182011	99	UNKNOWN	2004	1	unknown	.	1	unknown	.	.	0	comorb_depression	0	0	0	0	1	0	0	0	0	0	0	0	0	0	0	2012-08-15	1		.	0	.	.	.	.	.	.	.	.	.	.	.	.	.	.
367	2042013	Fingolimod_2	2242011	99	UNKNOWN	1996	1	unknown	.	1	unknown	.	.	0		.	.	.	.	.	.	.	.	.	.	.	.	.	.	.	2013-01-15	1		.	0	.	.	.	.	.	.	.	.	.	.	.	.	.	.
368	3252014	Fingolimod_2	99999999	99	UNKNOWN	2012	0		.	0		.	.	0		.	.	.	.	.	.	.	.	.	.	.	.	.	.	.	2012-12-20	1		.	1	1	99	99	99	99	0	99	99	99	99	1	99	99	99
369	4242014	Fingolimod_2	99999999	99	UNKNOWN	2013	0		.	0		.	.	0		.	.	.	.	.	.	.	.	.	.	.	.	.	.	.	2013-03-07	1		.	1	0	.	.	.	99	0	99	99	99	0	99	99	99	99
370	5032013	Fingolimod_2	99999999	3	RRMS	2010	0		.	0		.	.	0	comorb_depression	0	0	0	0	1	0	0	0	0	0	0	0	0	0	0	2013-05-03	1		.	1	1	99	99	99	99	1	99	99	99	99	99	99	1	99
371	11192013	Fingolimod_2	99999999	99	UNKNOWN	2013	0		.	0		.	.	0		.	.	.	.	.	.	.	.	.	.	.	.	.	.	.	2013-10-15	1		.	1	0	.	.	.	99	0	0	99	1	99	99	99	99	99
372	4212014	Fingolimod_2	99999999	99	UNKNOWN	2014	0		.	0		.	.	0		.	.	.	.	.	.	.	.	.	.	.	.	.	.	.	2014-04-21	1		.	1	1	99	99	0	99	99	0	99	1	99	99	99	99	99
373	3272014	Fingolimod_2	99999999	99	UNKNOWN	2014	0		.	0		.	.	0	comorb_depression	0	0	0	0	1	0	0	0	0	0	0	0	0	0	0	2014-03-27	1		.	1	99	.	.	.	99	99	1	99	1	99	99	99	99	99
374	8302013	Fingolimod_2	99999999	99	UNKNOWN	2013	0		.	0		.	.	0	comorb_depression	0	0	0	0	1	0	0	0	0	0	0	0	0	0	0	2013-08-30	2		.	1	1	99	99	99	99	99	1	99	1	99	99	99	99	99
375	3132013	Fingolimod_2	99999999	99	UNKNOWN	2013	0		.	0		.	.	0		.	.	.	.	.	.	.	.	.	.	.	.	.	.	.	2013-03-13	2		.	1	1	1	0	0	99	1	99	99	1	99	99	1	99	99
376	1102013	Fingolimod_2	12992012	1	RRMS	2012	1	unknown	.	0		.	.	0		.	.	.	.	.	.	.	.	.	.	.	.	.	.	.	2013-01-10	1		.	1	0	.	.	.	99	0	0	99	0	0	0	99	0	99
377	8202013	Fingolimod_2	99999999	99	UNKNOWN	2013	0		.	0		.	.	0		.	.	.	.	.	.	.	.	.	.	.	.	.	.	.	2013-08-20	2		.	1	99	.	.	.	99	99	99	99	1	99	99	99	99	99
378	10302013	Fingolimod_2	99999999	99	UNKNOWN	2013	0		.	0		.	.	0	comorb_neoplastic	0	0	0	0	0	0	0	0	0	0	0	0	0	0	1	2013-10-30	1		.	0	.	.	.	.	.	.	.	.	.	.	.	.	.	.
379	8162012	Fingolimod_2	99999999	99	RRMS	2004	0		.	0		.	.	0		.	.	.	.	.	.	.	.	.	.	.	.	.	.	.	2012-08-16	1		.	1	0	.	.	.	99	99	1	99	99	99	99	99	99	99
380	12102013	Fingolimod_2	12102013	99	UNKNOWN	2013	1	current	99	1	unknown	.	.	0	comorb_diabetes	0	0	0	0	0	0	0	0	1	0	0	0	0	0	0	2013-12-10	1		.	1	99	.	.	.	99	99	99	99	1	99	99	99	99	99
381	1242014	Fingolimod_2	1222014	99	SPMS	2014	1	never	.	1	never	.	1	0		.	.	.	.	.	.	.	.	.	.	.	.	.	.	.	2014-01-22	1		.	1	1	99	99	1	99	99	99	99	99	99	99	99	99	99
382	2212013	Fingolimod_2	2212013	99	RRMS	2013	1	never	.	1	never	.	.	0		.	.	.	.	.	.	.	.	.	.	.	.	.	.	.	2013-02-21	1		.	1	1	99	1	99	99	99	99	99	99	99	99	99	99	99
383	3272013	Fingolimod_2	3272013	99	SPMS	2013	1	never	.	1	never	.	.	0		.	.	.	.	.	.	.	.	.	.	.	.	.	.	.	2013-03-27	1		.	1	0	.	.	.	99	99	99	99	99	0	99	99	0	99
384	6262012	Fingolimod_2	6262012	99	SPMS	2012	1	never	.	1	never	.	.	0		.	.	.	.	.	.	.	.	.	.	.	.	.	.	.	2013-03-27	1		.	0	.	.	.	.	.	.	.	.	.	.	.	.	.	.
385	5062013	Fingolimod_2	5062013	99	RRMS	2012	1	never	.	1	current	99	.	0		.	.	.	.	.	.	.	.	.	.	.	.	.	.	.	2013-05-06	1		.	0	.	.	.	.	.	.	.	.	.	.	.	.	.	.
386	1222013	Fingolimod_2	1222013	99	RRMS	2013	1	current	.	1	current	99	.	0	comorb_asthma	0	0	0	0	0	0	0	0	0	0	1	0	0	0	0	.	3	UNKNOWN	.	0	.	.	.	.	.	.	.	.	.	.	.	.	.	.
387	1302013	Fingolimod_2	1302013	99	SPMS	2013	1	previous	.	1	never	.	.	0		.	.	.	.	.	.	.	.	.	.	.	.	.	.	.	2013-01-30	1		.	0	.	.	.	.	.	.	.	.	.	.	.	.	.	.
388	4232013	Fingolimod_2	4232013	99	RRMS	2013	0		.	0		.	.	0		.	.	.	.	.	.	.	.	.	.	.	.	.	.	.	2013-04-22	1		.	0	.	.	.	.	.	.	.	.	.	.	.	.	.	.
390	3142014	Fingolimod_2	99992010	99	UNKNOWN	2010	1	unknown	.	1	unknown	.	.	0		.	.	.	.	.	.	.	.	.	.	.	.	.	.	.	2014-02-28	1		.	1	99	.	.	.	99	1	99	99	1	99	99	99	0	1
391	2192014	Fingolimod_2	99999999	99	UNKNOWN	2001	1	unknown	.	1	unknown	.	.	0		.	.	.	.	.	.	.	.	.	.	.	.	.	.	.	2013-11-14	1		.	1	1	99	1	99	1	1	99	99	1	1	99	99	99	99
498	7252012	Fingolimod_2	99999999	99	UNKNOWN	2006	0		.	0		.	.	0		.	.	.	.	.	.	.	.	.	.	.	.	.	.	.	2012-07-25	1		.	1	1	99	1	99	99	99	99	99	1	99	99	99	99	99
499	2112014	Fingolimod_2	99999999	99	UNKNOWN	2011	1	current	5	1		.	.	0	comorb_depression	0	0	0	0	1	0	0	0	0	0	0	0	0	0	0	2013-10-08	1		.	1	0	.	.	.	99	1	99	99	1	99	99	99	1	99
500	1152014	Fingolimod_2	99999999	1	UNKNOWN	2013	1	never	.	0		.	1	0		.	.	.	.	.	.	.	.	.	.	.	.	.	.	.	2014-01-15	1		.	1	0	.	.	.	99	99	99	99	1	99	99	99	99	99
[truncated: 2,987 more columns]
